# Supplementary material for: Postoperative inflammatory markers are not associated with hidden blood loss after knee arthroscopy
Source: Front Med (Lausanne). 2026 Mar 17;13:1783296. doi: 10.3389/fmed.2026.1783296 (PMC13041567; doi:10.3389/fmed.2026.1783296)
Supplement: Supplementary file 1 [file Data_Sheet_1.zip]

Archive with 5 entries (5 files):
- 表1描述性分析结果.pdf
- 表2 配对t检验.pdf
- 表3 CRP增高影响因素分析.pdf
- 表4 WBC增高影响因素分析.pdf
- 表5 隐性失血影响因素分析结果.pdf
